# Supplementary material for: Effects of different KRAS mutants and Ki67 expression on diagnosis and prognosis in lung adenocarcinoma
Source: Sci Rep. 2024 Feb 19;14:4085. doi: 10.1038/s41598-023-48307-x (PMC10876986; doi:10.1038/s41598-023-48307-x)
Supplement: Supplementary file 1 — Supplementary Table 1. [file 41598_2023_48307_MOESM1_ESM.xlsx]

## Sheet: Sheet1
Supplementary Table 1. The list of clinical patient information.
sample	NGS_panel	Gender	Age	Stage	Mutation_type	Ki67_index
20ZN10429	9gene	Male	>50	I	non-Missense	15
20ZN13524	9gene	Female	<=50	I	non-Missense	5
20ZN13525	9gene	Female	>50	I	non-Missense	10
20ZN13528	9gene	Female	>50	I	non-Missense	5
20ZN13529	9gene	Female	>50	I	non-Missense	20
20ZN13533	9gene	Male	<=50	Tis	non-Missense	5
20ZN13534	1059gene	Male	<=50	Tis	non-Missense	10
20ZN20951	1059gene	Male	>50	I	Missense	40
20ZN20952	9gene	Female	>50	I	non-Missense	5
20ZN20957	9gene	Female	>50	I	non-Missense	25
20ZN20992	1059gene	Male	>50	I	Missense	8
20ZN20993	9gene	Male	<=50	Tis	non-Missense	5
20ZN20999	1059gene	Female	>50	I	Missense	7
20ZN21679	1059gene	Male	>50	I	non-Missense	25
20ZN22401	9gene	Male	>50	I	Missense	15
20ZN22403	1059gene	Female	>50	I	Missense	80
20ZN22404	9gene	Female	<=50	I	non-Missense	18
20ZN22417	9gene	Female	>50	I	non-Missense	15
20ZN22504	1059gene	Male	>50	I	Missense	5
20ZN22505	9gene	Female	>50	I	Missense	10
20ZQ20233	9gene	Female	>50	I	non-Missense	15
20ZQ20234	9gene	Female	>50	II-III	Missense	50
20ZQ20237	1059gene	Female	>50	I	non-Missense	30
20ZQ20239	9gene	Female	>50	II-III	non-Missense	5
21ZN14701	9gene	Female	>50	I	non-Missense	5
21ZN14704	9gene	Male	>50	I	non-Missense	10
21ZN14705	9gene	Male	>50	I	Missense	35
21ZN14706	9gene	Female	>50	I	Missense	5
21ZN14707	9gene	Female	>50	I	Missense	7
21ZN14712	9gene	Female	>50	I	non-Missense	5
21ZN14717	9gene	Female	<=50	I	non-Missense	5
21ZN14718	9gene	Female	>50	I	non-Missense	5
21ZN14719	9gene	Male	>50	I	non-Missense	15
21ZN14720	1059gene	Female	>50	I	Missense	10
21ZN14725	1059gene	Male	>50	I	Missense	2
21ZN14727	9gene	Female	<=50	I	non-Missense	6
21ZN14729	1059gene	Female	>50	Tis	non-Missense	2
21ZN14730	1059gene	Male	>50	I	Missense	10
21ZN19798	1059gene	Female	>50	Tis	non-Missense	1
21ZN19799	9gene	Female	<=50	Tis	non-Missense	5
21ZN19802	9gene	Female	<=50	I	non-Missense	2
21ZN19803	9gene	Male	>50	I	non-Missense	8
21ZN19804	1059gene	Female	>50	I	non-Missense	5
21ZQ21862	1059gene	Female	<=50	I	non-Missense	3
21ZQ21863	1059gene	Male	>50	I	Missense	20
21ZQ21866	1059gene	Female	>50	I	Missense	10
21ZQ21879	9gene	Male	>50	II-III	Missense	20
21ZQ21880	1059gene	Male	>50	I	Missense	10
21ZQ21883	1059gene	Male	>50	I	non-Missense	5
21ZQ21885	9gene	Female	>50	II-III	non-Missense	35
21ZQ21886	9gene	Male	<=50	I	Missense	5
21ZQ21887	9gene	Male	>50	I	Missense	15
21ZQ21888	1059gene	Female	>50	I	Missense	10
21ZQ21889	1059gene	Male	>50	II-III	Missense	70
21ZQ21890	1059gene	Male	>50	I	Missense	10
22ZN18219	9gene	Female	>50	I	non-Missense	20
22ZN18220	1059gene	Female	>50	I	non-Missense	5
22ZN18223	9gene	Female	<=50	I	non-Missense	10
22ZN18224	9gene	Female	>50	I	Missense	20
22ZN18228	9gene	Female	>50	I	non-Missense	20
22ZN18229	1059gene	Male	>50	I	non-Missense	10
22ZN18231	9gene	Male	>50	I	non-Missense	15
22ZN18232	1059gene	Female	<=50	I	Missense	10
