# Supplementary material for: Effects of different KRAS mutants and Ki67 expression on diagnosis and prognosis in lung adenocarcinoma
Source: Sci Rep. 2024 Feb 19;14:4085. doi: 10.1038/s41598-023-48307-x (PMC10876986; doi:10.1038/s41598-023-48307-x)
Supplement: Supplementary file 2 — Supplementary Table 2. [file 41598_2023_48307_MOESM2_ESM.xlsx]

## Sheet: Sheet1
Supplementary Table 2. The gene lists of the two NGS panels.
9gene	1059gene
BRAF	ABCB1
EGFR	ABCC4
ERBB2	ABHD2
KRAS	ABL1
MET	ABL2
NRAS	ABRAXAS1
PIK3CA	ACKR3
RET	ACSL3
ROS1	ACSM2A
	ACTB
	ACTN1
	ACTR3B
	ACVR1
	ACVR1B
	ACVR2A
	ADAMTS1
	ADCY1
	ADGRA2
	ADRM1
	AIP
	AKAP12
	AKAP2
	AKR1B1
	AKT1
	AKT2
	AKT3
	ALDH1A3
	ALK
	AMER1
	ANKH
	ANKRD11
	ANLN
	ANTXR1
	ANXA2P1
	ANXA2P3
	APAF1
	APC
	APH1B
	APOBEC3B
	APPBP2
	ARAF
	ARFRP1
	ARHGAP19-SLIT1
	ARHGEF38
	ARID1A
	ARID1B
	ARID2
	ARID5B
	ARNT
	ASPSCR1
	ASXL1
	ASXL2
	ATAD2
	ATF1
	ATF2
	ATM
	ATP1A1
	ATP2B3
	ATR
	ATRX
	AURKA
	AURKB
	AXIN1
	AXIN2
	AXL
	B2M
	B4GALT1
	BAD
	BAG1
	BARD1
	BAX
	BBC3
	BCAR1
	BCL10
	BCL2
	BCL2L1
	BCL2L11
	BCL2L2
	BCL2L2-PABPN1
	BCL6
	BCL9L
	BCOR
	BCORL1
	BIRC2
	BIRC3
	BIRC5
	BIVM-ERCC5
	BLM
	BLVRA
	BMP10
	BMP2
	BMP4
	BMP7
	BMPR1A
	BMPR2
	BORCS8-MEF2B
	BRAF
	BRCA1
	BRCA2
	BRD3
	BRD4
	BRIP1
	BTG1
	BTG2
	BTK
	BUB1
	BUB1B
	C1orf21
	C6orf222
	C8orf34
	CAB39
	CAB39L
	CABLES1
	CACNA1D
	CALR
	CAMKK2
	CAMTA1
	CANT1
	CARD11
	CASP10
	CASP3
	CASP7
	CASP8
	CASP9
	CBFB
	CBL
	CBR3
	CCDC6
	CCNA2
	CCNB1
	CCNB1IP1
	CCND1
	CCND2
	CCND3
	CCNE1
	CD247
	CD274
	CD276
	CD28
	CD3D
	CD3E
	CD3EAP
	CD3G
	CD4
	CD68
	CD74
	CD79A
	CD79B
	CD80
	CD86
	CDA
	CDC14B
	CDC20
	CDC25A
	CDC25B
	CDC25C
	CDC42
	CDC6
	CDC73
	CDCA7L
	CDH1
	CDH11
	CDH3
	CDK1
	CDK12
	CDK2
	CDK4
	CDK6
	CDK8
	CDKN1A
	CDKN1B
	CDKN1C
	CDKN2A
	CDKN2B
	CDKN2C
	CDKN3
	CEBPA
	CENPA
	CENPF
	CEP55
	CHCHD7
	CHD2
	CHD4
	CHEK1
	CHEK2
	CHMP4C
	CHRD
	CHUK
	CIC
	CIITA
	CILP
	CLIP1
	CLTC
	CNBP
	CNTRL
	COL1A1
	COL2A1
	COL3A1
	CPD
	CREB1
	CREB3L1
	CREB3L2
	CREBBP
	CRKL
	CRLF2
	CRTC1
	CRTC3
	CSF1R
	CSF3R
	CSK
	CTCF
	CTLA4
	CTNNA1
	CTNNB1
	CTSV
	CUL3
	CUX1
	CXCR4
	CXXC5
	CYLD
	CYP1B1
	CYP2C19
	CYP2C8
	CYP2C9
	CYP2D6
	CYP3A4
	DAXX
	DBI
	DCBLD1
	DCTN1
	DCTN3
	DCUN1D1
	DDB2
	DDIT3
	DDR2
	DDX5
	DFFA
	DFFB
	DHCR24
	DHFR
	DICER1
	DIRC1
	DIS3
	DNAJB1
	DNAJB9
	DNM2
	DNMT1
	DNMT3A
	DNMT3B
	DOK1
	DOT1L
	DPYD
	DROSHA
	DVL1
	DYNC2H1
	E2F3
	EBF1
	EED
	EEF2K
	EGFL7
	EGFR
	EIF1
	EIF1AX
	EIF2B1
	EIF2B2
	EIF2B3
	EIF2B4
	EIF2B5
	EIF2S1
	EIF2S2
	EIF2S3
	EIF3A
	EIF3E
	EIF4A1
	EIF4A2
	EIF4B
	EIF4E
	EIF4G1
	EIF4G2
	EIF4G3
	ELAC2
	ELAVL1
	ELK1
	ELK4
	ELL2
	ELOC
	ELOVL5
	EML4
	EMX2OS
	ENOSF1
	EP300
	EPAS1
	EPCAM
	EPHA3
	EPHA5
	EPHA7
	EPHB1
	ERBB2
	ERBB3
	ERBB4
	ERC1
	ERCC1
	ERCC2
	ERCC3
	ERCC4
	ERCC5
	ERG
	ERRFI1
	ESR1
	ETV1
	ETV4
	ETV5
	ETV6
	EWSR1
	EXO1
	EXT1
	EXT2
	EZH2
	EZR
	FAM174A
	FAM214A
	FAM46C
	FANCA
	FANCC
	FANCD2
	FANCE
	FANCF
	FANCG
	FANCL
	FANCM
	FAS
	FASLG
	FAT1
	FAT4
	FBXW7
	FES
	FGF1
	FGF10
	FGF14
	FGF17
	FGF18
	FGF19
	FGF2
	FGF20
	FGF22
	FGF23
	FGF3
	FGF4
	FGF5
	FGF6
	FGF7
	FGF8
	FGF9
	FGFR1
	FGFR2
	FGFR3
	FGFR4
	FH
	FHIT
	FKBP5
	FLCN
	FLI1
	FLT1
	FLT3
	FLT4
	FNBP1
	FOXA1
	FOXC1
	FOXL2
	FOXM1
	FOXO1
	FOXO3
	FOXO4
	FOXP1
	FRS2
	FTH1P3
	FUBP1
	FUS
	FYN
	FZD1
	GAB1
	GABRA6
	GAPDH
	GATA1
	GATA2
	GATA3
	GATA3-AS1
	GATA4
	GATA6
	GBAP1
	GGH
	GH1
	GHR
	GID4
	GLI1
	GNA11
	GNA13
	GNAQ
	GNAS
	GOLGA5
	GOPC
	GPC3
	GPR160
	GPS2
	GRB2
	GRB7
	GREM1
	GRHL2
	GRIN2A
	GRM3
	GSK3B
	GSR
	GSTM1
	GSTP1
	GUCY1A3
	GUSB
	GZMB
	H1F0
	H3F3A
	H3F3B
	H3F3C
	HERC3
	HERPUD1
	HES6
	HEY1
	HIF1A
	HIP1
	HIST1H1C
	HIST1H2BD
	HIST1H3A
	HIST1H3B
	HIST1H3C
	HIST1H3D
	HIST1H3E
	HIST1H3F
	HIST1H3G
	HIST1H3H
	HIST1H3I
	HIST1H3J
	HIST2H3D
	HIST3H3
	HLA-A
	HLA-DPA1
	HLA-DPB1
	HLA-DQA1
	HLA-DQA2
	HLA-DRA
	HLA-DRB1
	HLA-DRB5
	HMGA1
	HMGA2
	HMGCS1
	HNF1A
	HNRNPA2B1
	HOMER2
	HOXB13
	HPGD
	HRAS
	HSD17B14
	HSD17B3
	HSD3B1
	HSD3B2
	HSP90AA1
	ICOS
	ICOSLG
	ID2
	ID3
	IDH1
	IDH2
	IDI1
	IFNGR1
	IGF1
	IGF1R
	IGF2
	IKBKB
	IKBKE
	IKBKG
	IKZF1
	IL10
	IL2
	IL6ST
	IL7R
	ILK
	INHA
	INHBA
	INPP4A
	INPP4B
	INS
	INSR
	INSRR
	IQGAP2
	IRF2
	IRF4
	IRS1
	IRS2
	IRS4
	ITGAV
	ITGB1
	ITK
	JAK1
	JAK2
	JAK3
	JUN
	KAT6A
	KAT6B
	KCNJ5
	KCNK12
	KDM5A
	KDM5C
	KDM6A
	KDR
	KEAP1
	KEL
	KIAA0040
	KIF1B
	KIF23
	KIF2C
	KIF5B
	KIFC1
	KIT
	KL
	KLB
	KLC1
	KLF4
	KLF6
	KLHL6
	KMT2A
	KMT2B
	KMT2C
	KMT2D
	KRAS
	KRT14
	KRT17
	KRT19
	KRT6A
	KRT8
	KTN1
	LATS1
	LATS2
	LCK
	LEF1
	LIFR
	LINC00543
	LINC00887
	LMAN1
	LMNA
	LMO1
	LOC110117498-PIK3R3
	LOC151174
	LOC407835
	LOC643387
	LOC730338
	LPP
	LRIG3
	LRP1B
	LYN
	LZTR1
	MAD2L1
	MAF
	MAGED2
	MAGI2
	MALT1
	MAML2
	MAP2K1
	MAP2K2
	MAP2K4
	MAP3K1
	MAP3K13
	MAP3K14
	MAP3K7
	MAP4K3
	MAPK1
	MAPK3
	MAPT
	MAX
	MC1R
	MCL1
	MCM3
	MDC1
	MDM2
	MDM4
	MED12
	MEF2B
	MEF2C
	MELK
	MEN1
	MET
	MGA
	MGMT
	MIA
	MIR4693
	MIR4713HG
	MIS18A
	MITF
	MKI67
	MKNK1
	MLH1
	MLH3
	MLPH
	MLST8
	MMP11
	MMP2
	MPL
	MRE11
	MS4A1
	MSH2
	MSH3
	MSH6
	MSR1
	MST1
	MST1R
	MSX1
	MTHFR
	MTOR
	MUC16
	MUTYH
	MYBL2
	MYC
	MYCL
	MYCN
	MYD88
	MYL12A
	MYL2
	MYO5A
	MYOD1
	MYT1
	NAB2
	NACAP1
	NAT1
	NBN
	NCAPH2
	NCOA1
	NCOA2
	NCOA3
	NCOA4
	NCOR1
	NCOR2
	NDC80
	NDRG1
	NEGR1
	NEO1
	NF1
	NF2
	NFATC2
	NFE2L2
	NFIB
	NFKB1
	NFKBIA
	NFKBIE
	NKX2-1
	NKX2-5
	NKX3-1
	NOG
	NONO
	NOS3
	NOTCH1
	NOTCH2
	NOTCH3
	NOTCH4
	NPEPPS
	NPM1
	NPPA
	NPPB
	NQO1
	NR4A3
	NRAS
	NRG1
	NSD1
	NTHL1
	NTRK1
	NTRK2
	NTRK3
	NUDT1
	NUF2
	NUP93
	NUTM1
	NUTM2B
	NUTM2D
	ORC6
	ORM2
	PA2G4P4
	PAK1
	PAK3
	PAK5
	PALB2
	PALM2
	PARP1
	PATZ1
	PAX3
	PAX5
	PAX7
	PBRM1
	PBX1
	PCM1
	PDCD1
	PDCD1LG2
	PDE3B
	PDGFB
	PDGFRA
	PDGFRB
	PDK1
	PDK2
	PDLIM5
	PDPK1
	PDX1
	PGM3
	PGR
	PHF6
	PHGDH
	PHOX2B
	PHYH
	PI4KA
	PIAS1
	PIK3C2B
	PIK3C2G
	PIK3C3
	PIK3CA
	PIK3CB
	PIK3CD
	PIK3CG
	PIK3R1
	PIK3R2
	PIK3R3
	PIK3R4
	PIM1
	PIP
	PKP1
	PLAG1
	PLCG1
	PLCG2
	PLD1
	PLEKHF2
	PLK2
	PMAIP1
	PMEPA1
	PMS2
	PNRC1
	POLD1
	POLE
	POLQ
	POU5F1
	PPA2
	PPARG
	PPFIBP1
	PPM1A
	PPM1D
	PPP2CA
	PPP2R1A
	PPP6C
	PRCC
	PRDM1
	PREP
	PREX2
	PRF1
	PRKAA1
	PRKAA2
	PRKAB1
	PRKAB2
	PRKACA
	PRKACB
	PRKACG
	PRKAG1
	PRKAG2
	PRKAG3
	PRKAR1A
	PRKAR1B
	PRKAR2A
	PRKAR2B
	PRKCA
	PRKCB
	PRKCI
	PRKDC
	PRKN
	PRSS1
	PRSS8
	PSMD4
	PTCH1
	PTEN
	PTK6
	PTPN11
	PTPN13
	PTPN6
	PTPRB
	PTPRD
	PTPRK
	PTPRS
	PTPRT
	PTTG1
	PXN
	QKI
	RAB35
	RAB4A
	RAC1
	RAD21
	RAD50
	RAD51
	RAD51B
	RAD51C
	RAD51D
	RAD52
	RAD54L
	RAF1
	RALA
	RALBP1
	RALGDS
	RANBP2
	RARA
	RASA1
	RB1
	RBM10
	RDH11
	RECQL4
	REL
	RELA
	RERG
	RET
	RFC1
	RFC4
	RFWD2
	RHEB
	RHOA
	RICTOR
	RIT1
	RNASEL
	RNF103
	RNF2
	RNF43
	ROS1
	RPL13A
	RPL17
	RPL17-C18orf32
	RPL19P12
	RPL23P8
	RPLP0
	RPS6
	RPS6KA1
	RPS6KA4
	RPS6KB1
	RPS6KB2
	RPTOR
	RRM1
	RRM2
	RSPO2
	RSPO3
	RUNX1
	RUNX1T1
	RYBP
	RYR2
	SALL4
	SAT1
	SCAP
	SCD
	SCGB2A2
	SCGB3A2
	SCUBE2
	SDC4
	SDHA
	SDHAF2
	SDHB
	SDHC
	SDHD
	SEC24D
	SETBP1
	SETD2
	SF3B1
	SFPQ
	SFRP1
	SFRP4
	SFTPB
	SGK1
	SH2B3
	SH2D1A
	SHC1
	SHQ1
	SIRT4
	SIX1
	SLC19A1
	SLC22A1
	SLC22A2
	SLC26A2
	SLC28A3
	SLC34A2
	SLC38A2
	SLC39A6
	SLC45A3
	SLC7A8
	SLIT2
	SMAD1
	SMAD2
	SMAD3
	SMAD4
	SMAD5
	SMAD6
	SMARCA4
	SMARCB1
	SMARCD1
	SMARCE1
	SMO
	SMS
	SNAP25
	SNCAIP
	SND1
	SOCS1
	SOD2
	SORD
	SOS1
	SOX10
	SOX17
	SOX2
	SOX2-OT
	SOX9
	SPEN
	SPINK1
	SPOP
	SPTA1
	SRC
	SRD5A2
	SREBF1
	SREBF2
	SRP19
	SRSF2
	SS18
	SS18L1
	SSX1
	SSX2
	SSX2B
	SSX4
	STAG2
	STAT3
	STAT5A
	STAT5B
	STAT6
	STEAP2
	STEAP2-AS1
	STEAP4
	STK11
	STK39
	STK40
	STMN1
	STRADA
	STRADB
	STRN
	SUFU
	SUZ12
	SYK
	SYNE1
	TAF1
	TAF1L
	TAP1
	TBL1XR1
	TBX3
	TC2N
	TCEA1
	TCEAL1
	TCERG1L
	TCF12
	TCF3
	TCF7L2
	TERT
	TET1
	TET2
	TET2-AS1
	TFAP2A
	TFAP2B
	TFEB
	TFG
	TFRC
	TGFB1
	TGFB2
	TGFB3
	TGFBR1
	TGFBR2
	TGFBR3
	THEM4
	TLR9
	TMEM127
	TMEM241
	TMEM45B
	TMPRSS2
	TNFAIP3
	TNFAIP8
	TNFRSF14
	TNS3
	TOE1
	TOP1
	TOP2A
	TP53
	TP63
	TPD52
	TPM3
	TPR
	TRAF7
	TRIB3
	TRIM27
	TRIM33
	TRIP13
	TRRAP
	TSC1
	TSC2
	TSC22D1
	TSHR
	TTN
	TUBA4A
	TUBB3
	TYMS
	TYMSOS
	U2AF1
	U2AF1L5
	UAP1
	UBC
	UBE2C
	UBE2MP1
	UBE2T
	UGDH
	UGT1A1
	UGT1A10
	UGT1A3
	UGT1A4
	UGT1A5
	UGT1A6
	UGT1A7
	UGT1A8
	UGT1A9
	UMPS
	UNC13B
	UQCRBP1
	USP6
	USP8
	VAPA
	VEGFA
	VHL
	VTCN1
	WDCP
	WEE1
	WIF1
	WISP3
	WNT1
	WRN
	WT1
	WWTR1
	XIAP
	XPA
	XPC
	XRCC1
	XRCC2
	YAP1
	YBX3P1
	YES1
	YWHAE
	YWHAH
	ZBTB10
	ZBTB2
	ZFHX3
	ZNF2
	ZNF217
	ZNF331
	ZNF703
	ZNF706
	ZRSR2
